# Supplementary material for: Tumor heterogeneity and acquired drug resistance in FGFR2-fusion-positive cholangiocarcinoma through rapid research autopsy
Source: Cold Spring Harb Mol Case Stud. 2019 Aug;5(4):a004002. doi: 10.1101/mcs.a004002 (PMC6672025; doi:10.1101/mcs.a004002)
Supplement: Supplemental Material [file supp_mcs.a004002_Supplemental_S2.xlsx]

## Sheet: Sheet1
Tumor	Signature.1	Signature.2	Signature.3	Signature.4	Signature.5	Signature.6	Signature.7	Signature.8	Signature.9	Signature.10	Signature.11	Signature.12	Signature.13	Signature.14	Signature.15	Signature.16	Signature.17	Signature.18	Signature.19	Signature.20	Signature.21	Signature.22	Signature.23	Signature.24	Signature.25	Signature.26	Signature.27	Signature.28	Signature.29	Signature.30
Pre-tx biopsy	0.0632515	0	0	0	0	0	0	0	0	0	0	0	0	0	0	0.700387	0	0	0	0	0	0	0	0	0	0	0	0	0	0.0979924
Post-tx biopsy	0	0	0	0	0	0	0	0.112314	0	0	0	0	0.063731	0	0	0.427781	0	0	0.255545	0	0	0	0	0	0	0	0	0	0	0
Liver #1	0	0	0.085449	0.237488	0	0	0	0	0	0	0.0625364	0	0	0	0	0.268574	0	0	0.250423	0	0	0	0	0	0	0	0	0	0	0
Liver #2	0	0	0	0	0	0	0	0	0	0.0642647	0	0.191678	0	0	0	0	0	0.0684569	0.499835	0	0	0	0	0	0	0	0	0.0643509	0	0
Liver #3	0	0	0	0	0	0	0	0	0	0	0	0	0	0	0	0.232134	0	0.124095	0.472652	0	0	0	0	0	0	0	0	0	0	0
Liver #4	0	0	0.157899	0	0	0	0	0	0	0	0	0.114919	0	0	0	0	0	0	0.519213	0	0	0	0	0	0	0	0	0.071952	0	0
Liver #5	0.0946021	0	0	0	0	0	0	0	0	0	0.0799895	0.398424	0.113696	0	0	0.161587	0	0	0	0	0	0	0	0	0	0	0	0	0	0
Liver #6	0	0	0	0	0	0	0	0	0	0.0600264	0	0	0	0	0	0.600202	0	0	0.273873	0	0	0	0	0	0	0	0	0	0	0
Aorta/esophagus Lymph node	0	0	0	0	0	0	0	0.179334	0	0	0	0	0	0	0	0	0	0	0.467905	0	0	0	0.0692106	0	0	0	0	0.0835581	0	0
Right Kidney Lymph node	0	0	0	0	0	0	0	0	0	0	0	0	0	0	0	0.297065	0	0	0.43367	0	0	0	0	0	0	0	0	0.096224	0	0
Left Kidney Lymph node	0	0	0	0	0	0	0	0.157976	0	0	0	0.151994	0	0	0	0	0	0.0700635	0.401294	0	0	0	0.0643996	0	0	0	0	0.0810365	0	0
