# Supplementary material for: Tumor heterogeneity and acquired drug resistance in FGFR2-fusion-positive cholangiocarcinoma through rapid research autopsy
Source: Cold Spring Harb Mol Case Stud. 2019 Aug;5(4):a004002. doi: 10.1101/mcs.a004002 (PMC6672025; doi:10.1101/mcs.a004002)
Supplement: Supplemental Material [file supp_mcs.a004002_Supplemental_S3.xlsx]

## Sheet: Pre-tx biopsy
chr	st_snp	end_snp	st_bp	end_bp	Minor_copy	Major_copy	Minor.sd	Major.sd
1	1	1724	878331	249152001	1	1	NA	NA
2	1	1078	264019	242841399	1	1	NA	NA
3	1	992	361508	197894649	0.818	1	0.0056	0.007
4	1	602	266124	190878654	1	1	NA	NA
5	1	807	163205	180582604	1	1	NA	NA
6	1	821	311938	170891493	0.825	1	0.0064	0.0074
7	1	922	299850	158902567	1	1	NA	NA
8	1	231	363192	41559609	1	1	NA	NA
8	231	518	41559609	146076708	1	1.308	0.0107	0.0138
9	1	770	14810	141016262	0.811	1	0.0066	0.008
10	1	652	93603	135440122	0.816	1	0.0068	0.0079
11	1	1125	193112	134244123	1	1	NA	NA
12	1	710	186772	133810703	1	1	NA	NA
13	1	282	20277413	115047305	1	1	NA	NA
14	1	550	19377862	105954705	1	1	NA	NA
15	1	492	21063501	101922323	1	1	NA	NA
16	1	794	143224	90141355	1	1	NA	NA
17	1	1000	171098	80904844	1	1	NA	NA
18	1	241	334742	77805949	1	1	NA	NA
19	1	1481	344053	59028162	1	1	NA	NA
20	1	420	76962	62737888	1	1	NA	NA
21	1	252	10942756	47961711	0.791	1	0.0092	0.0103
22	1	481	16277842	51183255	0.768	1	0.0066	0.0083

## Sheet: Post-tx biopsy
chr	st_snp	end_snp	st_bp	end_bp	Minor_copy	Major_copy	Minor.sd	Major.sd
1	1	651	878331	87563921	1	1	NA	NA
1	651	701	87563921	104163266	0.633	1	0.0271	0.0577
1	701	781	104163266	120437718	1	1	NA	NA
1	781	901	120437718	145281656	1	1.308	0.0174	0.0389
1	901	911	145281656	147955246	1	1.617	0.0784	0.1782
1	911	921	147955246	149224376	1	1	NA	NA
1	921	951	149224376	152081921	1	1.572	0.0497	0.0502
1	951	1021	152081921	153279598	1	1	NA	NA
1	1021	1081	153279598	157557701	1	1.635	0.0272	0.0536
1	1081	1111	157557701	158612236	1	1	NA	NA
1	1111	1301	158612236	184837020	1	1.405	0.0189	0.0329
1	1301	1411	184837020	205901000	1	1	NA	NA
1	1411	1431	205901000	207304900	1	1.322	0.055	0.072
1	1431	1716	207304900	249152001	1	1	NA	NA
2	1	1082	224919	242841399	1	1	NA	NA
3	1	581	361508	126160641	0.642	1	0.0075	0.0149
3	581	621	126160641	129291751	1	1.421	0.0362	0.0562
3	621	651	129291751	133368362	0.624	1	0.0358	0.096
3	651	671	133368362	137850003	1	1.487	0.0434	0.1597
3	671	701	137850003	148562310	0.586	1	0.0223	0.0567
3	701	711	148562310	150285520	0.636	1.688	0.0968	0.203
3	711	971	150285520	195515422	0.683	1	0.0132	0.0247
3	971	993	195515422	197894649	1	1.33	0.0337	0.0824
4	1	603	266124	190878654	1	1	NA	NA
5	1	161	163205	43175103	1	1	NA	NA
5	161	171	43175103	52240850	1	1.587	0.1385	0.2344
5	171	191	52240850	57753116	0.61	1	0.0561	0.0986
5	191	808	57753116	180582604	1	1	NA	NA
6	1	825	311938	170891493	0.651	1	0.0072	0.0142
7	1	930	299850	158902567	1	1	NA	NA
8	1	91	363192	17142065	1	1	NA	NA
8	91	251	17142065	61178574	0.665	1	0.0121	0.0202
8	251	261	61178574	69009268	1	1.547	0.0789	0.1304
8	261	291	69009268	82606782	1	1	NA	NA
8	291	481	82606782	144671244	1	1.778	0.0246	0.0464
8	481	519	144671244	146076708	1	2.295	0.0433	0.0975
9	1	171	14810	39118108	1	1	NA	NA
9	171	701	39118108	139145503	0.634	1	0.0078	0.0153
9	701	781	139145503	141016262	1	1.305	0.0202	0.0383
10	1	151	93603	45496120	0.609	1	0.0162	0.0301
10	151	181	45496120	47000239	1	1	NA	NA
10	181	221	47000239	50952101	0.663	1	0.0251	0.0358
10	221	231	50952101	52573698	1	1.421	0.182	0.2953
10	231	481	52573698	101090428	0.65	1	0.0121	0.0204
10	481	491	101090428	104573017	1	1.41	0.0718	0.144
10	491	660	104573017	135439803	0.65	1	0.0162	0.0259
11	1	51	193112	870446	1.364	1.364	NA	NA
11	51	451	870446	33631423	1	1	NA	NA
11	451	471	33631423	35244044	1.341	1.341	NA	NA
11	471	1122	35244044	134244123	1	1	NA	NA
12	1	61	186772	6127943	1	1	NA	NA
12	61	81	6127943	7277236	1	1.314	0.0764	0.1198
12	81	641	7277236	123186880	1	1	NA	NA
12	641	717	123186880	133810703	0.667	1	0.0163	0.0268
13	1	231	20277413	109661359	1	1	NA	NA
13	231	251	109661359	113508839	1	1.478	0.0909	0.1273
13	251	280	113508839	115047305	1	1	NA	NA
14	1	41	19377862	20692453	0.645	0.645	NA	NA
14	41	562	20692453	105954705	1	1	NA	NA
15	1	495	20739884	101922323	1	1	NA	NA
16	1	51	143224	1250559	1.273	1.273	NA	NA
16	51	802	1250559	90141355	1	1	NA	NA
17	1	601	171098	43319770	1	1	NA	NA
17	601	1007	43319770	80904844	1	1	NA	NA
18	1	240	334742	77805949	1	1	NA	NA
19	1	601	282753	21838830	1	1	NA	NA
19	601	641	21838830	23545250	0.576	0.576	NA	NA
19	641	1489	23545250	59028162	1	1	NA	NA
20	1	421	76962	62737888	1	1	NA	NA
21	1	41	10910311	18942223	0.571	0.676	0.0127	0.0151
21	41	252	18942223	47961711	0.646	1	0.0113	0.0185
22	1	431	16277842	47074281	0.655	1	0.0082	0.014
22	431	476	47074281	51183255	1	1.349	0.0309	0.0535

## Sheet: Liver #1
chr	st_snp	end_snp	st_bp	end_bp	Minor_copy	Major_copy	Minor.sd	Major.sd
1	1	661	878331	89847411	1	1	NA	NA
1	661	711	89847411	108742632	0.429	1	0.0149	0.028
1	711	1738	108742632	249152001	1	1	NA	NA
2	1	1094	224919	242841399	1	1	NA	NA
3	1	964	361508	197894649	0.461	1	0.0062	0.0095
4	1	611	266124	190878654	1	1	NA	NA
5	1	171	163205	52157374	1	1	NA	NA
5	171	191	52157374	56545364	0.438	1	0.0208	0.0464
5	191	201	56545364	64273018	0.662	1.348	0.1047	0.0841
5	201	817	64273018	180582604	1	1	NA	NA
6	1	805	311938	170891444	0.454	1	0.0066	0.0094
7	1	937	299850	158902567	1	1	NA	NA
8	1	91	363192	17125768	1	1	NA	NA
8	91	231	17125768	51569543	0.443	1	0.0065	0.0117
8	231	381	51569543	124449466	1	1.907	0.0124	0.0202
8	381	515	124449466	146076708	1	2.563	0.0109	0.0276
9	1	191	14810	43915500	0.52	1	0.0246	0.0232
9	191	201	43915500	67968720	0.474	0.668	0.039	0.0464
9	201	768	67968720	141016262	0.45	1	0.0071	0.0135
10	1	211	93603	51827934	0.525	1	0.0188	0.0183
10	211	221	51827934	54074798	1	1	NA	NA
10	221	634	54074798	135440122	0.438	1	0.0087	0.0128
11	1	1130	193112	134244123	1	1	NA	NA
12	1	641	186772	122369762	1	1	NA	NA
12	641	723	122369762	133810703	0.555	1	0.0224	0.0177
13	1	171	20277413	67800935	1	1	NA	NA
13	171	282	67800935	115047305	1	1	NA	NA
14	1	562	19377862	105954705	1	1	NA	NA
15	1	503	20739884	101922323	0.796	1	0.0062	0.0078
16	1	793	143224	90141355	0.683	1	0.0067	0.0085
17	1	321	171098	19281828	0.449	1	0.007	0.0116
17	321	1006	19281828	80904844	1	1	NA	NA
18	1	242	334742	77805949	1	1	NA	NA
19	1	91	344053	2038137	0.447	1	0.0079	0.0164
19	91	601	2038137	22574699	1	1	NA	NA
19	601	641	22574699	24015602	0.599	1	0.0116	0.0174
19	641	1486	24015602	59028162	1	1	NA	NA
20	1	191	76962	35769592	1	1	NA	NA
20	191	424	35769592	62737888	1	1.333	0.0077	0.0097
21	1	249	10910311	47961711	0.513	1	0.0172	0.0176
22	1	464	16277842	51183255	0.455	1	0.0078	0.0136

## Sheet: Liver #2
chr	st_snp	end_snp	st_bp	end_bp	Minor_copy	Major_copy	Minor.sd	Major.sd
1	1	661	878331	86823503	1	1	NA	NA
1	661	711	86823503	104162351	0.433	1	0.0144	0.0294
1	711	1741	104162351	249152001	1	1	NA	NA
2	1	1091	224919	242841399	1	1	NA	NA
3	1	938	361508	197894649	0.488	1	0.0074	0.0109
4	1	609	266124	190878654	0.77	1	0.0066	0.0087
5	1	171	163205	52096889	1	1	NA	NA
5	171	191	52096889	56545364	0.432	1	0.0208	0.0607
5	191	201	56545364	64865658	0.661	1.658	0.1135	0.2609
5	201	817	64865658	180582604	1	1	NA	NA
6	1	798	311938	170891493	0.469	1	0.0067	0.0094
7	1	935	299850	158902567	1	1	NA	NA
8	1	91	363192	17089564	1	1	NA	NA
8	91	231	17089564	41585438	0.462	1	0.0093	0.0137
8	231	241	41585438	56985814	1	1.796	0.057	0.0718
8	241	361	56985814	118832020	1	1.491	0.0156	0.0212
8	361	381	118832020	124448804	1	1.854	0.0338	0.0484
8	381	411	124448804	141310644	1	2.661	0.0266	0.0832
8	411	441	141310644	143855755	1	3.71	0.0197	0.0604
8	441	471	143855755	144941419	1	3.208	0.0269	0.0737
8	471	495	144941419	146076708	1	2.33	0.0261	0.0693
9	1	21	14810	163985	0.737	1.202	0.0376	0.0657
9	21	771	163985	141016262	0.479	1	0.007	0.0115
10	1	640	93603	135439803	0.501	1	0.0119	0.0104
11	1	1126	193112	134244123	1	1	NA	NA
12	1	641	186772	122812503	1	1	NA	NA
12	641	718	122812503	133810703	0.52	1	0.0177	0.0187
13	1	171	20277413	67800935	1	1	NA	NA
13	171	181	67800935	78471025	0.423	1	0.0249	0.036
13	181	282	78471025	115047305	1	1	NA	NA
14	1	171	19377862	42362706	1	1	NA	NA
14	171	261	42362706	65400160	1	1.371	0.0167	0.0616
14	261	563	65400160	105954705	1	1	NA	NA
15	1	502	21071520	101922323	1	1	NA	NA
16	1	800	143224	90141355	1	1	NA	NA
17	1	331	171098	20353359	0.479	1	0.007	0.0101
17	331	391	20353359	31619345	1	1	NA	NA
17	391	1007	31619345	80904844	1	1.331	0.0057	0.0075
18	1	243	334742	77805949	1	1	NA	NA
19	1	91	344053	1622116	0.502	1	0.0098	0.0173
19	91	601	1622116	21909948	1	1	NA	NA
19	601	641	21909948	23545447	0.63	1	0.0196	0.0189
19	641	1490	23545447	59028162	1	1	NA	NA
20	1	421	76962	62737888	1	1	NA	NA
21	1	245	10942756	47961711	0.53	1	0.0169	0.0197
22	1	460	16277842	51183255	0.487	1	0.008	0.0129

## Sheet: Liver #3
chr	st_snp	end_snp	st_bp	end_bp	Minor_copy	Major_copy	Minor.sd	Major.sd
1	1	661	878331	86965419	1	1	NA	NA
1	661	711	86965419	108307727	0.418	1	0.0154	0.046
1	711	1730	108307727	249152001	1	1	NA	NA
2	1	1091	224919	242841399	1	1	NA	NA
3	1	491	361508	118865801	0.478	1	0.0082	0.0134
3	491	851	118865801	194353875	0.467	1.322	0.0067	0.0159
3	851	891	194353875	195464507	1	1	NA	NA
3	891	943	195464507	197894649	0.59	1	0.0278	0.0435
4	1	605	266124	190878654	0.757	1	0.0076	0.0092
5	1	171	163205	52405481	1	1.327	0.014	0.0203
5	171	201	52405481	65350374	0.494	1	0.0371	0.0841
5	201	813	65350374	180582604	1	1	NA	NA
6	1	810	311938	170891493	0.482	1	0.0066	0.0105
7	1	891	299850	151433401	1	1	NA	NA
7	891	911	151433401	156469190	0.688	1	0.0322	0.0324
7	911	928	156469190	158902567	1	1	NA	NA
8	1	91	363192	17142065	1	1	NA	NA
8	91	231	17142065	42044954	0.493	1	0.0127	0.0173
8	231	381	42044954	124448804	1	1.446	0.014	0.0226
8	381	411	124448804	139165289	1	2.726	0.0317	0.1056
8	411	471	139165289	144998868	1	3.775	0.0209	0.0892
8	471	493	144998868	146076708	1	2.25	0.0355	0.0874
9	1	21	14810	172167	0.774	1.163	0.0403	0.0566
9	21	765	172167	141016262	0.495	1	0.0064	0.0117
10	1	141	93603	45478092	0.45	1	0.0136	0.0261
10	141	211	45478092	51225623	0.69	1	0.0284	0.025
10	211	221	51225623	53458998	1	1	NA	NA
10	221	642	53458998	135438810	0.476	1	0.0097	0.0129
11	1	101	193112	1271508	1.222	1.327	0.0167	0.0149
11	101	1126	1271508	134244123	1	1	NA	NA
12	1	631	186772	122674780	1	1	NA	NA
12	631	708	122674780	133810703	0.611	1	0.0221	0.0258
13	1	171	20277413	73343039	1	1	NA	NA
13	171	181	73343039	78477665	0.425	1	0.0221	0.0627
13	181	280	78477665	115047305	1	1	NA	NA
14	1	171	19377862	45372992	1	1	NA	NA
14	171	181	45372992	50911878	1	1.328	0.0642	0.1279
14	181	191	50911878	53019946	1	2.051	0.079	0.2242
14	191	261	53019946	65401695	1	1.435	0.0208	0.0836
14	261	557	65401695	105954705	1	1	NA	NA
15	1	504	21071520	101922323	1	1	NA	NA
16	1	796	143224	90141355	1	1	NA	NA
17	1	331	171098	20163529	0.506	1	0.0068	0.0105
17	331	1006	20163529	80904844	1	1.304	0.0055	0.0087
18	1	243	334742	77805949	1	1	NA	NA
19	1	101	282753	2116649	0.604	1	0.0158	0.0174
19	101	601	2116649	21909948	1	1	NA	NA
19	601	641	21909948	23545250	0.595	1	0.0157	0.0161
19	641	1490	23545250	59028162	1	1	NA	NA
20	1	422	76962	62737888	1.181	1.181	NA	NA
21	1	250	10910311	47961711	0.548	1	0.0146	0.0185
22	1	470	16277842	51183255	0.512	1	0.0083	0.0128

## Sheet: Liver #4
chr	st_snp	end_snp	st_bp	end_bp	Minor_copy	Major_copy	Minor.sd	Major.sd
1	1	671	878331	89847444	1	1	NA	NA
1	671	721	89847444	108307727	0.473	1	0.0156	0.041
1	721	1750	108307727	249152001	1	1	NA	NA
2	1	1094	224919	242841399	1	1	NA	NA
3	1	501	361508	113176122	0.496	1	0.007	0.0115
3	501	981	113176122	197894649	0.552	1.309	0.012	0.0131
4	1	609	266124	190878654	0.771	1	0.0065	0.0081
5	1	171	163205	52096889	1	1.312	0.0135	0.0194
5	171	191	52096889	56545364	0.494	1	0.0214	0.0492
5	191	201	56545364	64273018	0.684	1.688	0.1081	0.2315
5	201	817	64273018	180582604	1	1	NA	NA
6	1	421	311938	57246815	0.5	1	0.0083	0.0131
6	421	431	57246815	63990515	0.647	0.647	NA	NA
6	431	829	63990515	170891444	0.494	1	0.0088	0.0124
7	1	935	299850	158902567	1	1	NA	NA
8	1	91	363192	17089564	1	1	NA	NA
8	91	231	17089564	41559609	0.491	1	0.0077	0.0128
8	231	381	41559609	124440174	1	1.455	0.0167	0.0218
8	381	391	124440174	125565328	1	1.951	0.0374	0.1732
8	391	411	125565328	139697478	1	2.704	0.0368	0.0776
8	411	497	139697478	146076708	1	3.064	0.0181	0.0852
9	1	21	14810	172167	0.751	1	0.0378	0.0605
9	21	784	172167	141016262	0.506	1	0.0067	0.0109
10	1	221	93603	51225623	0.571	1	0.0177	0.016
10	221	231	51225623	53458047	1	1	NA	NA
10	231	656	53458047	135438810	0.482	1	0.0084	0.0109
11	1	1130	193112	134244123	1	1	NA	NA
12	1	641	186772	122405912	1	1	NA	NA
12	641	721	122405912	133810703	0.566	1	0.0177	0.0176
13	1	171	20277413	67798928	1	1	NA	NA
13	171	283	67798928	115047305	1	1	NA	NA
14	1	171	19377862	42362706	1	1	NA	NA
14	171	261	42362706	65400160	1	1.459	0.0181	0.0686
14	261	561	65400160	105954705	1	1	NA	NA
15	1	499	20739884	101922323	1	1	NA	NA
16	1	801	143224	90141355	1	1	NA	NA
17	1	331	171098	19281828	0.507	1	0.0066	0.01
17	331	1016	19281828	80904844	1	1	NA	NA
18	1	244	334742	77805949	1	1	NA	NA
19	1	91	282753	1555976	0.533	1	0.009	0.0159
19	91	1491	1555976	59028162	1	1	NA	NA
20	1	425	76962	62737888	1	1	NA	NA
21	1	253	10910311	47961711	0.556	1	0.0154	0.0165
22	1	471	16277842	51183255	0.504	1	0.0069	0.0115

## Sheet: Liver #5
chr	st_snp	end_snp	st_bp	end_bp	Minor_copy	Major_copy	Minor.sd	Major.sd
1	1	661	878331	86823503	1	1	NA	NA
1	661	721	86823503	109338861	0.561	1	0.017	0.0283
1	721	1737	109338861	249152001	1	1	NA	NA
2	1	1087	224919	242841399	1	1	NA	NA
3	1	401	361508	73433494	0.596	1	0.0072	0.0111
3	401	411	73433494	75788434	1	1	NA	NA
3	411	994	75788434	197894649	0.624	1	0.0084	0.0101
4	1	606	266124	190878654	0.813	1	0.0064	0.0079
5	1	171	163205	52157374	1	1.438	0.0148	0.0197
5	171	191	52157374	57751443	0.601	1	0.0321	0.0556
5	191	201	57751443	64865658	1	1.329	0.074	0.0957
5	201	816	64865658	180582604	1	1	NA	NA
6	1	840	311938	170891493	0.602	1	0.006	0.0078
7	1	939	299850	158902567	1	1	NA	NA
8	1	91	363192	17142065	1	1	NA	NA
8	91	231	17142065	41559609	0.587	1	0.0105	0.015
8	231	371	41559609	120847188	1	1.39	0.0129	0.0205
8	371	401	120847188	132002770	1	1.837	0.0291	0.068
8	401	521	132002770	146076708	1	2.304	0.0121	0.03
9	1	21	14810	172167	0.771	1	0.0301	0.0357
9	21	785	172167	141016262	0.606	1	0.0055	0.0094
10	1	656	93603	135438810	0.625	1	0.0082	0.009
11	1	1132	193112	134244123	1	1	NA	NA
12	1	713	186772	133810703	1	1	NA	NA
13	1	171	20277413	67800935	1	1	NA	NA
13	171	283	67800935	115047305	1	1	NA	NA
14	1	565	19377862	105954705	0.816	1	0.0062	0.009
15	1	499	20739884	101922323	1	1	NA	NA
16	1	798	143224	90141355	1	1	NA	NA
17	1	331	171098	19617236	0.604	1	0.0064	0.0098
17	331	1013	19617236	80904844	1	1	NA	NA
18	1	243	334742	77805949	1	1	NA	NA
19	1	91	282753	1555976	0.667	1	0.0123	0.0191
19	91	601	1555976	21910621	1	1	NA	NA
19	601	641	21910621	23545447	0.662	1	0.0171	0.0217
19	641	1488	23545447	59028162	1	1	NA	NA
20	1	421	76962	62737888	1	1	NA	NA
21	1	255	10910311	47961711	0.656	1	0.0113	0.0139
22	1	474	16277842	51183255	0.624	1	0.0068	0.0103

## Sheet: Liver #6
chr	st_snp	end_snp	st_bp	end_bp	Minor_copy	Major_copy	Minor.sd	Major.sd
1	1	651	878331	85121255	1	1	NA	NA
1	651	721	85121255	109273456	0.527	1	0.0154	0.0266
1	721	1741	109273456	249152001	1	1	NA	NA
2	1	1091	264019	242841399	1	1	NA	NA
3	1	421	361508	88515351	0.577	1	0.0082	0.0122
3	421	998	88515351	197894649	0.585	1	0.0087	0.0116
4	1	607	266124	190878654	0.797	1	0.0065	0.0089
5	1	171	163205	52157374	1	1	NA	NA
5	171	201	52157374	65350374	0.615	1	0.0316	0.0769
5	201	816	65350374	180582604	1	1	NA	NA
6	1	837	311938	170891493	0.568	1	0.0064	0.0089
7	1	933	299850	158902567	1	1	NA	NA
8	1	91	363192	17142065	1	1	NA	NA
8	91	231	17142065	41553928	0.571	1	0.0095	0.0147
8	231	391	41553928	125463544	1	1.459	0.0127	0.0217
8	391	411	125463544	135614972	1	2.264	0.036	0.0818
8	411	461	135614972	143855749	1	3.047	0.0215	0.0548
8	461	519	143855749	146076708	1	2.395	0.0187	0.0592
9	1	787	14810	141016262	0.585	1	0.0074	0.0095
10	1	658	93603	135439803	0.595	1	0.0088	0.0097
11	1	1129	193112	134244123	1	1	NA	NA
12	1	641	274647	122812503	1	1	NA	NA
12	641	719	122812503	133810703	0.653	1	0.0199	0.0231
13	1	171	20277413	67802339	1	1	NA	NA
13	171	281	67802339	115047305	1	1	NA	NA
14	1	559	19377862	105954705	1	1	NA	NA
15	1	502	20739884	101922323	1	1	NA	NA
16	1	798	143224	90141355	1	1	NA	NA
17	1	331	171098	20108239	0.586	1	0.0068	0.0109
17	331	1012	20108239	80904844	1	1	NA	NA
18	1	242	334742	77805949	1	1	NA	NA
19	1	91	282753	1555976	0.658	1	0.0121	0.0224
19	91	601	1555976	21910621	1	1	NA	NA
19	601	641	21910621	23545250	0.624	1	0.0147	0.021
19	641	1491	23545250	59028162	1	1	NA	NA
20	1	424	76962	62737888	1	1	NA	NA
21	1	252	10910311	47961711	0.621	1	0.0119	0.0164
22	1	475	16277842	51183255	0.596	1	0.0071	0.0109

## Sheet: Aorta esophagus lymph node
chr	st_snp	end_snp	st_bp	end_bp	Minor_copy	Major_copy	Minor.sd	Major.sd
1	1	661	878331	87563921	1	1	NA	NA
1	661	711	87563921	104163266	0.544	1	0.0136	0.0302
1	711	1731	104163266	249152001	1	1	NA	NA
2	1	1086	224919	242841399	1	1	NA	NA
3	1	997	361508	197894649	0.63	1	0.0066	0.009
4	1	601	266124	190878654	0.805	1	0.0074	0.0094
5	1	171	163205	52240850	1	1	NA	NA
5	171	201	52240850	65317181	0.602	1	0.03	0.0883
5	201	812	65317181	180582604	1	1	NA	NA
6	1	832	311938	170891493	0.609	1	0.0064	0.0085
7	1	938	299850	158902567	1	1	NA	NA
8	1	91	363192	17125768	1	1	NA	NA
8	91	231	17125768	41553928	0.611	1	0.011	0.0161
8	231	391	41553928	125562029	1	1	NA	NA
8	391	411	125562029	139149406	1	2.396	0.0325	0.0946
8	411	491	139149406	145028067	1	3.126	0.0164	0.0566
8	491	512	145028067	146076708	1	1.944	0.0324	0.0485
9	1	781	14810	141016262	0.639	1	0.0069	0.0088
10	1	221	93603	51225623	0.667	1	0.0167	0.014
10	221	231	51225623	53458047	1	1	NA	NA
10	231	659	53458047	135438810	0.604	1	0.0085	0.0114
11	1	1128	193112	134244123	1	1	NA	NA
12	1	714	186772	133810703	1	1	NA	NA
13	1	171	20277413	67800935	1	1	NA	NA
13	171	282	67800935	115047305	1	1	NA	NA
14	1	181	19377862	50472405	1	1	NA	NA
14	181	191	50472405	52481917	1	1.777	0.064	0.1111
14	191	271	52481917	68252852	1	1	NA	NA
14	271	562	68252852	105954705	1	1	NA	NA
15	1	503	20739884	101922323	1	1	NA	NA
16	1	798	143224	90141355	1	1	NA	NA
17	1	281	171098	15510888	0.641	1	0.0066	0.0111
17	281	1018	15510888	80904844	1	1	NA	NA
18	1	244	334742	77805949	1	1	NA	NA
19	1	601	344053	21910621	1	1	NA	NA
19	601	641	21910621	23545516	0.671	1	0.0123	0.0138
19	641	1489	23545516	59028162	1	1	NA	NA
20	1	423	76962	62737888	1	1	NA	NA
21	1	255	10910311	47961711	0.662	1	0.0096	0.0146
22	1	481	16277842	51183255	0.662	1	0.0067	0.0099

## Sheet: Right kidney lymph node
chr	st_snp	end_snp	st_bp	end_bp	Minor_copy	Major_copy	Minor.sd	Major.sd
1	1	711	878331	104161577	1	1	NA	NA
1	711	1735	104161577	249152001	1	1	NA	NA
2	1	1091	224919	242841399	1	1	NA	NA
3	1	1004	361508	197894649	0.721	1	0.005	0.0079
4	1	611	266124	190878654	1	1	NA	NA
5	1	171	163205	52096889	1	1	NA	NA
5	171	191	52096889	56209735	0.69	1	0.031	0.0506
5	191	814	56209735	180582604	1	1	NA	NA
6	1	838	311938	170891493	1	1	NA	NA
7	1	927	299850	158902567	1	1	NA	NA
8	1	381	363192	124448736	1	1	NA	NA
8	381	411	124448736	139165272	1	1.893	0.0266	0.0761
8	411	461	139165272	143855755	1	2.668	0.0162	0.043
8	461	518	143855755	146076708	1	1.9	0.0178	0.0529
9	1	792	14810	141016262	1	1	NA	NA
10	1	662	93603	135440122	0.727	1	0.0067	0.0074
11	1	1129	193112	134244123	1	1	NA	NA
12	1	719	186772	133810703	1	1	NA	NA
13	1	283	20277413	115047305	1	1	NA	NA
14	1	171	19377862	39818145	1	1	NA	NA
14	171	201	39818145	55468812	1	1.413	0.0397	0.0933
14	201	241	55468812	64497930	1	1	NA	NA
14	241	271	64497930	68060574	1	1.473	0.0218	0.071
14	271	562	68060574	105954705	1	1	NA	NA
15	1	500	20739884	101922323	1	1	NA	NA
16	1	793	143224	90141355	1	1	NA	NA
17	1	331	171098	19281828	0.676	1	0.0068	0.0093
17	331	1012	19281828	80904844	1	1	NA	NA
18	1	244	334742	77805949	1	1	NA	NA
19	1	1489	282753	59028162	1	1	NA	NA
20	1	422	76962	62737888	1	1	NA	NA
21	1	254	10942756	47961711	0.729	1	0.0099	0.0114
22	1	477	16277842	51183255	0.68	1	0.0061	0.0086

[truncated: 1 more sheets: Left kidney lymph node]
