# Supplementary material for: Tumor heterogeneity and acquired drug resistance in FGFR2-fusion-positive cholangiocarcinoma through rapid research autopsy
Source: Cold Spring Harb Mol Case Stud. 2019 Aug;5(4):a004002. doi: 10.1101/mcs.a004002 (PMC6672025; doi:10.1101/mcs.a004002)
Supplement: Supplemental Material [file supp_mcs.a004002_Supplemental_S4.xlsx]

## Sheet: Sheet1
Region ID	chr	start	end	size	MAJOR CN	Pre-tx	Post-tx	Liver #1	Liver #2	Liver #3	Liver #4	Liver #5	Liver #6	Aorta/esophagus Lymph node	Right Kidney Lymph node	Left Kidney Lymph node	MINOR CN	Pre-tx	Post-tx	Liver #1	Liver #2	Liver #3	Liver #4	Liver #5	Liver #6	Aorta/esophagus Lymph node	Right Kidney Lymph node	Left Kidney Lymph node	MAJOR SD	Pre-tx	Post-tx	Liver #1	Liver #2	Liver #3	Liver #4	Liver #5	Liver #6	Aorta/esophagus Lymph node	Right Kidney Lymph node	Left Kidney Lymph node	MINOR SD	Pre-tx	Post-tx	Liver #1	Liver #2	Liver #3	Liver #4	Liver #5	Liver #6
chr1	chr1	85121255	109479978	24358723	chr1	1	1	1	1	1	1	1	1	1	1	1	chr1	1	0.685	0.506	0.513	0.485	0.544	0.594	0.537	0.592	0.726	0.457	chr1	NA	0.0447	0.0225	0.0361	0.0362	0.0304	0.025	0.0256	0.0246	0.0208	0.0379	chr1	NA	0.0256	0.0221	0.0242	0.022	0.0215	0.0181	0.0155
chr3	chr3	0	198022430	198022430	chr3	1	1	1	1	1	1	1	1	1	1	1	chr3	0.818	0.661	0.461	0.488	0.509	0.522	0.616	0.582	0.63	0.721	0.483	chr3	0.007	0.0142	0.0095	0.011	0.012	0.011	0.0077	0.009	0.0091	0.008	0.0124	chr3	0.0057	0.0065	0.0062	0.0075	0.0086	0.0069	0.0061	0.0063
chr4	chr4	0	191154276	191154276	chr4	1	1	1	1	1	1	1	1	1	1	1	chr4	1	0.817	0.746	0.77	0.757	0.771	0.813	0.797	0.805	0.877	0.746	chr4	NA	0.014	0.0079	0.0087	0.0093	0.008	0.0079	0.0086	0.0093	0.0073	0.01	chr4	NA	0.0099	0.006	0.0065	0.0077	0.0066	0.0062	0.0065
chr6	chr6	0	171115067	171115067	chr6	1	1	1	1	1	1	1	1	1	1	1	chr6	0.825	0.651	0.454	0.469	0.482	0.498	0.602	0.568	0.609	0.72	0.451	chr6	0.0073	0.0138	0.0095	0.0096	0.0105	0.0095	0.008	0.009	0.0087	0.0068	0.0106	chr6	0.0063	0.007	0.0065	0.0068	0.0066	0.0062	0.0059	0.0063
chr8_a	chr8	0	41559608	41559608	chr8_a	1	1	1	1	1	1	1	1	1	1	1	chr8_a	0.868	0.761	0.679	0.676	0.697	0.685	0.745	0.741	0.756	0.831	0.669	chr8_a	0.0102	0.0147	0.0086	0.0105	0.0121	0.01	0.0107	0.0101	0.0105	0.0087	0.0129	chr8_a	0.0096	0.0141	0.0196	0.0185	0.0202	0.0177	0.0149	0.0158
chr8_b	chr8	41559609	124448803	82889194	chr8_b	1.278	1.403	1.885	1.553	1.437	1.455	1.412	1.447	1.252	1.197	1.44	chr8_b	1	1	1	1	1	1	1	1	1	1	1	chr8_b	0.0202	0.037	0.022	0.0234	0.0226	0.0212	0.02	0.0205	0.0185	0.0162	0.0317	chr8_b	0.0175	0.0244	0.0138	0.0139	0.0138	0.0164	0.0124	0.013
chr8_c	chr8	124448804	146364022	21915218	chr8_c	1.323	2.049	2.558	2.988	3.199	2.954	2.266	2.572	2.738	2.149	3.303	chr8_c	1	1	1	1	1	1	1	1	1	1	1	chr8_c	0.0184	0.0528	0.0279	0.0578	0.0814	0.0715	0.0296	0.0473	0.0602	0.0442	0.0991	chr8_c	0.0136	0.0266	0.011	0.0141	0.0165	0.0161	0.0117	0.0134
chr9	chr9	0	141213431	141213431	chr9	1	1	1	1	1	1	1	1	1	1	1	chr9	0.811	0.662	0.47	0.499	0.509	0.522	0.619	0.585	0.639	0.714	0.475	chr9	0.008	0.0138	0.0116	0.0118	0.0117	0.0112	0.0087	0.0096	0.009	0.0073	0.0117	chr9	0.0068	0.0071	0.0094	0.0096	0.0082	0.0086	0.0068	0.0074
chr10	chr10	0	135534747	135534747	chr10	1	1	1	1	1	1	1	1	1	1	1	chr10	0.816	0.671	0.477	0.501	0.514	0.523	0.625	0.595	0.632	0.727	0.486	chr10	0.0078	0.0139	0.0109	0.0105	0.0108	0.0095	0.0089	0.0096	0.0089	0.0076	0.0119	chr10	0.007	0.0099	0.0104	0.0118	0.0116	0.0103	0.0082	0.0088
chr12	chr12	122405912	133851895	11445983	chr12	1	1	1	1	1	1	1	1	1	1	1	chr12	0.775	0.672	0.549	0.533	0.62	0.566	0.701	0.661	0.724	0.74	0.565	chr12	0.015	0.0257	0.0181	0.018	0.0253	0.0173	0.0255	0.0233	0.0198	0.0201	0.0202	chr12	0.0131	0.016	0.0223	0.0179	0.0227	0.0182	0.0201	0.0226
chr17	chr17	0	19281828	19281828	chr17	1	1	1	1	1	1	1	1	1	1	1	chr17	0.789	0.676	0.449	0.472	0.504	0.507	0.606	0.587	0.65	0.676	0.468	chr17	0.0112	0.0192	0.0116	0.0102	0.0112	0.01	0.01	0.0113	0.0104	0.0092	0.0109	chr17	0.0088	0.0094	0.0071	0.0066	0.0067	0.0067	0.0063	0.0069
chr21	chr21	0	48129895	48129895	chr21	1	1	1	1	1	1	1	1	1	1	1	chr21	0.791	0.63	0.513	0.53	0.548	0.556	0.656	0.621	0.662	0.729	0.519	chr21	0.0103	0.0203	0.0176	0.0196	0.0189	0.0162	0.0138	0.0163	0.0145	0.0113	0.0222	chr21	0.0093	0.0096	0.0174	0.0169	0.0145	0.0155	0.0113	0.0118
chr22	chr22	0	51304566	51304566	chr22	1	1	1	1	1	1	1	1	1	1	1	chr22	0.768	0.666	0.455	0.487	0.512	0.504	0.624	0.596	0.662	0.68	0.484	chr22	0.0084	0.0149	0.0133	0.0128	0.0124	0.0113	0.0103	0.0109	0.0099	0.0088	0.0134	chr22	0.0068	0.0081	0.0076	0.008	0.0082	0.0069	0.0068	0.0072
[truncated: 3 more columns]
