# Supplementary material for: Tumor heterogeneity and acquired drug resistance in FGFR2-fusion-positive cholangiocarcinoma through rapid research autopsy
Source: Cold Spring Harb Mol Case Stud. 2019 Aug;5(4):a004002. doi: 10.1101/mcs.a004002 (PMC6672025; doi:10.1101/mcs.a004002)
Supplement: Supplemental Material [file supp_mcs.a004002_Supplemental_S5.xlsx]

## Sheet: Sheet1
	Pre-tx	Post-tx	Liver #1	Liver #2	Liver #3	Liver #4	Liver #5	Liver #6	Aorta/esophagus Lymph node	Right Kidney Lymph node	Left Kidney Lymph node
normal	0.801	0.415	0.055	0.001	0.001	0.018	0.348	0.229	0.149	0.426	0.002
clone1	0.002	0.043	0.186	0	0.001	0	0.002	0.001	0.001	0.003	0
clone2	0.177	0.331	0.516	0.515	0.475	0.477	0.372	0.409	0.352	0.284	0.514
clone3	0.016	0.209	0.216	0.282	0.277	0.274	0.202	0.223	0.237	0.138	0.285
clone4	0.004	0.002	0.027	0.202	0.246	0.231	0.076	0.138	0.261	0.149	0.199
