# Supplementary material for: Tumor heterogeneity and acquired drug resistance in FGFR2-fusion-positive cholangiocarcinoma through rapid research autopsy
Source: Cold Spring Harb Mol Case Stud. 2019 Aug;5(4):a004002. doi: 10.1101/mcs.a004002 (PMC6672025; doi:10.1101/mcs.a004002)
Supplement: Supplemental Material [file supp_mcs.a004002_Supplemental_S8.xlsx]

## Sheet: Sheet1
Region ID	branch	type	chr	start	end	size	MAJOR	normal	clone1	clone2	clone3	clone4	MINOR	normal	clone1	clone2	clone3	clone4
chr8_c	a,c	dup	chr8	124448804	146364022	21915218	chr8_c	1	2	3	3	3	chr8_c	1	1	1	1	1
chr8_b	b	dup	chr8	41559609	124448803	82889194	chr8_b	1	2	2	1	1	chr8_b	1	1	1	1	1
chr1	d	del	chr1	85121255	109479978	24358723	chr1	1	1	1	1	1	chr1	1	1	0	1	1
chr3	d	del	chr3	0	198022430	198022430	chr3	1	1	1	1	1	chr3	1	1	0	1	1
chr6	d	del	chr6	0	171115067	171115067	chr6	1	1	1	1	1	chr6	1	1	0	1	1
chr9	d	del	chr9	0	141213431	141213431	chr9	1	1	1	1	1	chr9	1	1	0	1	1
chr10	d	del	chr10	0	135534747	135534747	chr10	1	1	1	1	1	chr10	1	1	0	1	1
chr12	d	del	chr12	122405912	133851895	11445983	chr12	1	1	1	1	1	chr12	1	1	0	1	1
chr17	d	del	chr17	0	19281828	19281828	chr17	1	1	1	1	1	chr17	1	1	0	1	1
chr21	d	del	chr21	0	48129895	48129895	chr21	1	1	1	1	1	chr21	1	1	0	1	1
chr22	d	del	chr22	0	51304566	51304566	chr22	1	1	1	1	1	chr22	1	1	0	1	1
chr4	e	del	chr4	0	191154276	191154276	chr4	1	1	1	1	1	chr4	1	1	1	0	1
chr8_a	e	del	chr8	0	41559608	41559608	chr8_a	1	1	1	1	1	chr8_a	1	1	1	0	1
No copy number changes were placed on branch f
chr8_c had two events; one in branch a, another in branch c.
